# Supplementary material for: Phenotypic Plasticity in Circulating Tumor Cells Is Associated with Poor Response to Therapy in Metastatic Breast Cancer Patients
Source: Cancers (Basel). 2023 Mar 6;15(5):1616. doi: 10.3390/cancers15051616 (PMC10000974; doi:10.3390/cancers15051616)
Supplement: Supplementary file 1 [file cancers-15-01616-s001.zip]

Archive with 1 entries (1 files):
- cancers-2244739-supplementary.pdf
